# Supplementary material for: Efficacy and Safety of the Hexanic Extract of Serenoa repens vs. Watchful Waiting in Men with Moderate to Severe LUTS-BPH: Results of a Paired Matched Clinical Study
Source: J Clin Med. 2022 Feb 12;11(4):967. doi: 10.3390/jcm11040967 (PMC8878824; doi:10.3390/jcm11040967)
Supplement: Supplementary file 1 [file jcm-11-00967-s001.zip]

Archive with 1 entries (1 files):
- jcm-1543549-supplementary.pdf
